# Supplementary material for: Stability Trends in Mono-Metallic 3d Layered Double Hydroxides
Source: Nanomaterials (Basel). 2022 Apr 13;12(8):1339. doi: 10.3390/nano12081339 (PMC9029406; doi:10.3390/nano12081339)
Supplement: Supplementary file 1 [file nanomaterials-12-01339-s001.zip]

Archive with 12 entries (11 files):
- SupplementaryInfo.pdf
- Supplementary_FileS1/
- Supplementary_FileS1/(Co(OH)2)2-C3H5O3.CAR
- Supplementary_FileS1/(Co(OH)2)2-CO3.CAR
- Supplementary_FileS1/(Co(OH)2)2-H2O.CAR
- Supplementary_FileS1/(Fe(OH)2)2-C3H5O3.CAR
- Supplementary_FileS1/(Fe(OH)2)2-CO3.CAR
- Supplementary_FileS1/(Fe(OH)2)2-H2O.CAR
- Supplementary_FileS1/(Mn(OH)2)2-C3H5O3.CAR
- Supplementary_FileS1/(Mn(OH)2)2-CO3.CAR
- Supplementary_FileS1/(Mn(OH)2)2-H2O.CAR
- Supplementary_FileS1/readme.txt
