# Supplementary material for: Stability Trends in Mono-Metallic 3d Layered Double Hydroxides
Source: Nanomaterials (Basel). 2022 Apr 13;12(8):1339. doi: 10.3390/nano12081339 (PMC9029406; doi:10.3390/nano12081339)
Supplement: Supplementary file 1 [file nanomaterials-12-01339-s001.zip › Supplementary_FileS1/(Co(OH)2)2-C3H5O3.CAR]

(Co(OH)2)2-C3H5O3
1.0
        3.0241999626         0.0000000000         0.0000000000
        0.2423137437         5.0214567750         0.0000000000
       -1.7390650999         2.5264204274         8.8923117480
    H    O   Co    C
    9    7    2    3
Direct
     0.705150008         0.437489986         0.329629987
     0.548500001         0.232030004         0.885810018
     0.643509984         0.719429970         0.596520007
     0.019470001         0.487169981         0.791260004
     0.522449970         0.647920012         0.818889976
     0.025950000         0.853670001         0.713959992
     0.934909999         0.948249996         0.475120008
     0.223920003         0.850579977         0.326900005
     0.988219976         0.875490010         0.891870022
     0.708260000         0.481949985         0.218620002
     0.580009997         0.219699994         0.997889996
     0.039960001         0.764930010         0.461690009
     0.574329972         0.255330026         0.490809977
     0.594280005         0.162039995         0.736549973
     0.204579994         0.940840006         0.213070005
     0.082439996         0.771520019         0.000040000
     0.144020006         0.352420002         0.108160019
     0.646929979         0.853469968         0.109179974
     0.338090003         0.616180003         0.596989989
     0.212200001         0.648389995         0.737749994
     0.497920007         0.322309971         0.604609966
