# Supplementary material for: Stability Trends in Mono-Metallic 3d Layered Double Hydroxides
Source: Nanomaterials (Basel). 2022 Apr 13;12(8):1339. doi: 10.3390/nano12081339 (PMC9029406; doi:10.3390/nano12081339)
Supplement: Supplementary file 1 [file nanomaterials-12-01339-s001.zip › Supplementary_FileS1/(Co(OH)2)2-CO3.CAR]

(Co(OH)2)2-CO3
1.0
        2.8160998821         0.0000000000         0.0000000000
       -0.0232574767         4.8438443692         0.0000000000
        0.7521936501         1.6889983855         7.9366842553
    H    O   Co    C
    4    7    2    1
Direct
     0.418179989         0.881720006         0.721650004
     0.497399986         0.997259974         0.243660003
     0.276030004         0.418660015         0.718899965
     0.868979990         0.618080020         0.244620025
     0.529470026         0.853269994         0.879050016
     0.471760005         0.102769971         0.116559997
     0.040500000         0.359050006         0.881970048
     0.971409976         0.608359993         0.119069993
     0.633019984         0.768350005         0.365890026
     0.496919990         0.455030024         0.601400018
     0.318260014         0.907959998         0.591220021
     0.505330026         0.481199980         0.000919998
     0.003760000         0.982770026         0.994270027
     0.482349992         0.711140037         0.520820022
