# Supplementary material for: Stability Trends in Mono-Metallic 3d Layered Double Hydroxides
Source: Nanomaterials (Basel). 2022 Apr 13;12(8):1339. doi: 10.3390/nano12081339 (PMC9029406; doi:10.3390/nano12081339)
Supplement: Supplementary file 1 [file nanomaterials-12-01339-s001.zip › Supplementary_FileS1/(Fe(OH)2)2-C3H5O3.CAR]

(Fe(OH)2)2-C3H5O3
1.0
        3.2032999992         0.0000000000         0.0000000000
        2.4018669246         5.2707321258         0.0000000000
        1.4551447124         1.6457168777         8.7767545176
    H    O   Fe    C
    9    7    2    3
Direct
     0.859669983         0.610430002         0.328500003
     0.278770000         0.336970001         0.955550015
     0.630930007         0.523310006         0.528159976
     0.852370024         0.667309999         0.774980009
     0.457659990         0.519400001         0.793900013
     0.214420006         0.834900022         0.686940014
     0.738819957         0.873640001         0.496429980
     0.201989993         0.873820007         0.335220009
     0.290760010         0.926299989         0.866209984
     0.874809980         0.551670015         0.230499998
     0.562600017         0.252680004         0.009790000
     0.994560003         0.710150003         0.460120022
     0.439080000         0.155969977         0.483910024
     0.271340013         0.156329989         0.733309984
     0.212559998         0.013300000         0.244760007
     0.317189991         0.810580015         0.970350027
     0.545149982         0.287849993         0.234969974
     0.696349978         0.888220012         0.078649998
     0.285230011         0.538110018         0.575989962
     0.189850003         0.645630002         0.716050029
     0.320989996         0.264500022         0.601029992
