# Supplementary material for: Stability Trends in Mono-Metallic 3d Layered Double Hydroxides
Source: Nanomaterials (Basel). 2022 Apr 13;12(8):1339. doi: 10.3390/nano12081339 (PMC9029406; doi:10.3390/nano12081339)
Supplement: Supplementary file 1 [file nanomaterials-12-01339-s001.zip › Supplementary_FileS1/(Mn(OH)2)2-C3H5O3.CAR]

(Mn(OH)2)2-C3H5O3
1.0
        3.2572000027         0.0000000000         0.0000000000
        3.1902427663         5.2442641626         0.0000000000
        1.5334297917         1.8156456642         8.7765252959
    H    O   Mn    C
    9    7    2    3
Direct
     0.954159975         0.583420038         0.338770002
     0.348040015         0.256260008         0.893419981
     0.643530011         0.490029991         0.524950027
     0.878409982         0.692489982         0.776160002
     0.513629973         0.518110037         0.795140028
     0.237210006         0.830060005         0.675670028
     0.686619997         0.878719985         0.510919988
     0.096469998         0.896640003         0.339459985
     0.279709995         0.894879997         0.882939994
     0.973259985         0.562340021         0.230260000
     0.369599998         0.258989990         0.005290000
     0.952780008         0.709429979         0.472109973
     0.392540008         0.156830013         0.514429986
     0.319759995         0.160040021         0.761659980
     0.095959999         0.007760000         0.235809997
     0.285019994         0.797600031         0.990369976
     0.676900029         0.399940014         0.125929952
     0.680150032         0.907169998         0.110509992
     0.295040011         0.529379964         0.583369970
     0.225089997         0.647850037         0.715119958
     0.331230015         0.263159990         0.623030007
