# Supplementary material for: Stability Trends in Mono-Metallic 3d Layered Double Hydroxides
Source: Nanomaterials (Basel). 2022 Apr 13;12(8):1339. doi: 10.3390/nano12081339 (PMC9029406; doi:10.3390/nano12081339)
Supplement: Supplementary file 1 [file nanomaterials-12-01339-s001.zip › Supplementary_FileS1/readme.txt]

===========Stability Trends in Mono-metallic 3d Layered Double Hydroxides===========

Saeedeh Mohammadi
Department of Physics, Shahid Rajaee Teacher Training University, Lavizan, Tehran 16788-15811, Iran. s.mohammadi@sru.ac.ir
Ayoub Esmailpour
Department of Physics, Shahid Rajaee Teacher Training University, Lavizan, Tehran 16788-15811, Iran. esmailpour@sru.ac.ir
Esmail Doustkhah
Koc University Tupras Energy Center (KUTEM), Department of Chemistry, Koc University, 34450 Istanbul, Turkey. edoustkhahheragh@ku.edu.tr
M. Hussein N. Assadi
RIKEN Center for Emergent Matter Science (CEMS), 2-1 Hirosawa, Wako, Saitama 351–0198, Japan. mohammad.alassadi@riken.jp

Correspondence: edoustkhahheragh@ku.edu.tr, mohammad.alassadi@riken.jp
Date: March 22 2022

==========DFT-Calculated structures for layered double hydroxide compounds==========


This folder contains the optimized structures for Mn-, Fe-, and Co-based layered double hydroxide compounds,
intercalated with a neutral water molecule, a single-negatively charged lactate radical, and a double-negatively charged carbonate radical.
The files have been converted to the common CAR format for ease of use. File names and headers indicate the chemical composition of the structure,
in which the intercalating species are expressed after the dash.
